# Supplementary material for: Century-long timelines of herbarium genomes predict plant stomatal response to climate change
Source: Nat Ecol Evol. 2024 Aug 8;8(9):1641–53. doi: 10.1038/s41559-024-02481-x (PMC11383800; doi:10.1038/s41559-024-02481-x)
Supplement: Supplementary file 3 — Supplementary Tables 1–12, as described in table of contents in Supplementary Information. [file 41559_2024_2481_MOESM3_ESM.xlsx]

## Sheet: T1_Historical_samples
Supplemental Table 1. Historical sample information. Sequenced herbarium specimens used for analysis in this work, with sample-ID, the specimens' year, country and geographic coordinates of collection, total reads sequenced, median read length, median base coverage, fraction of DNA damage at the first base, represented as C-to-T at the 5' fragment end and G-to-A at the 3' end (all metrics post-de…
ID	year sampled	country	lat	lon	total reads [post dedup]	read length [median]	coverage [median]	5' C-to-T at 1st base [fraction]	3' G-to-A at 1st base [fraction]	reference
AH0011	1837	DZA	NA	NA	2100410	59	5.5	0.0104566	0.0102586	Durvasula et al. 2017, PNAS
AH0007	1929	TZA	-3.02157	37.1596	2929466	80	11.5	0.0096696	0.00962371	Durvasula et al. 2017, PNAS
AH0008	1985	TZA	-3.23333	36.7167	3248310	88	12.5	0.00750547	0.00755405	Durvasula et al. 2017, PNAS
AH0009	1985	TZA	-3.23333	36.7167	1927822	115	7.5	0.00619754	0.00606735	Durvasula et al. 2017, PNAS
AH0001	1830	ZAF	-34.125	19.375	5897128	83	10.5	0.00693348	0.00665175	Durvasula et al. 2017, PNAS
AH0002	1830	ZAF	-34.125	19.375	4704945	67	12.5	0.0100729	0.0101715	Durvasula et al. 2017, PNAS
AH0003	1830	ZAF	-34.125	19.375	4778760	67	11.5	0.0102323	0.010156	Durvasula et al. 2017, PNAS
AH0004	1896	ZAF	-33.399	19.282	6917038	59	9.5	0.00880283	0.00857405	Durvasula et al. 2017, PNAS
AH0006	1830	ZAF	-34.125	19.375	4360166	78	9.5	0.00792363	0.0083773	Durvasula et al. 2017, PNAS
HB0702	1905	DEU	52.5471	9.72993	687934	81	6.5	0.0129273	0.0132673	Latorre et al. 2022, Zenodo
HB0711	1840	DEU	NA	NA	967874	58	3.5	0.0395912	0.0401279	Latorre et al. 2022, Zenodo
HB0713	1826	DEU	48.7428	9.30717	660349	70	5.5	0.0197575	0.0200234	Latorre et al. 2022, Zenodo
HB0717	1826	DEU	48.3456	8.40331	1372102	61	5.5	0.0299014	0.0303967	Latorre et al. 2022, Zenodo
HB0718	1890	DEU	48.5236	9.05355	694950	73	5.5	0.0184093	0.0182954	Latorre et al. 2022, Zenodo
HB0719	1890	DEU	48.5236	9.05355	753005	57	4.5	0.0330106	0.0331095	Latorre et al. 2022, Zenodo
HB0722	1891	DEU	48.6619	8.69264	566649	80	5.5	0.0188955	0.0192119	Latorre et al. 2022, Zenodo
HB0725	1888	DEU	48.5236	9.05355	1021303	58	4.5	0.0229257	0.0229543	Latorre et al. 2022, Zenodo
HB0729	1866	DEU	48.5236	9.05355	1018333	59	4.5	0.0250352	0.0253423	Latorre et al. 2022, Zenodo
HB0732	1932	DEU	49.0533	8.52451	980371	69	7.5	0.0138913	0.0132592	Latorre et al. 2022, Zenodo
HB0737	1937	DEU	48.5236	9.05355	967182	62	5.5	0.0238643	0.0230323	Latorre et al. 2022, Zenodo
HB0742	1953	DEU	50.7495	12.6291	842082	90	6.5	0.0117415	0.0117291	Latorre et al. 2022, Zenodo
HB0749	1849	DEU	48.7118	9.2113	1549903	62	5.5	0.0383411	0.0372286	Latorre et al. 2022, Zenodo
HB0750	1957	DEU	48.685	9.01134	739489	75	5.5	0.0149985	0.014497	Latorre et al. 2022, Zenodo
HB0752	1952	DEU	48.7416	8.68427	973774	68	5.5	0.0177666	0.0169832	Latorre et al. 2022, Zenodo
HB0754	1951	DEU	48.7153	8.73818	691200	76	6.5	0.0170054	0.0160121	Latorre et al. 2022, Zenodo
HB0756	1951	DEU	50.8022	7.71307	1031175	73	5.5	0.0172551	0.0165792	Latorre et al. 2022, Zenodo
HB0759	1893	DEU	50.5727	10.2135	599252	80	5.5	0.0246447	0.0235166	Latorre et al. 2022, Zenodo
HB0764	1905	DEU	48.0498	9.33161	956268	79	6.5	0.0148304	0.0144006	Latorre et al. 2022, Zenodo
HB0766	1846	DEU	47.9725	10.3005	738770	82	6.5	0.0156325	0.01556	Latorre et al. 2022, Zenodo
HB0768	1894	DEU	47.8303	7.94524	1159416	62	5.5	0.0406497	0.0393517	Latorre et al. 2022, Zenodo
HB0808	1817	DEU	48.7784	9.18001	676485	104	6.5	0.0134413	0.0129046	Latorre et al. 2022, Zenodo
HB0814	1882	DEU	49.4094	8.69472	937221	56	5.5	0.0287911	0.0270514	Latorre et al. 2022, Zenodo
HB0817	1934	DEU	47.8426	8.28641	353778	84	3.5	0.0196833	0.0196303	Latorre et al. 2022, Zenodo
HB0818	1928	DEU	48.7277	8.01509	715527	84	6.5	0.0246409	0.0240929	Latorre et al. 2022, Zenodo
HB0821	1874	DEU	48.8755	9.39785	1323128	76	6.5	0.0182	0.0178627	Latorre et al. 2022, Zenodo
HB0822	1936	DEU	47.7618	8.83487	1087351	62	3.5	0.0219124	0.0211579	Latorre et al. 2022, Zenodo
HB0826	1948	DEU	48.8936	10.0028	777002	81	7.5	0.00867301	0.00826221	Latorre et al. 2022, Zenodo
HB0828	1890	DEU	48.2255	8.38522	773745	92	7.5	0.0120802	0.0118638	Latorre et al. 2022, Zenodo
HB0830	1862	DEU	48.4841	9.98362	894733	74	5.5	0.0216332	0.0210956	Latorre et al. 2022, Zenodo
HB0840	1851	DEU	48.3618	8.63143	1074832	68	7.5	0.0260016	0.0256253	Latorre et al. 2022, Zenodo
HB0841	1875	DEU	48.4638	8.41117	849359	66	6.5	0.0280806	0.0254873	Latorre et al. 2022, Zenodo
CYP_1884_S20	1884	CYP	49.4301	-2.36663	89790	60	2.5	0.0158861	0.013104	Lopez et al. 2022, Zenodo
DEU_1915_S41	1915	DEU	48.8038	9.46346	2326468	104	6.5	0.0130415	0.00756537	Lopez et al. 2022, Zenodo
DEU_1922_S33	1922	DEU	49.7166	6.6099	702356	112	4.5	0.0115646	0.00847199	Lopez et al. 2022, Zenodo
DRC_1972_S45	1972	DRC	-1.48333	29.4333	1860115	121	4.5	0.00893518	0.00746219	Lopez et al. 2022, Zenodo
DZA_1862	1862	DZA	NA	NA	174890	65	3.5	0.0179651	0.0141278	Lopez et al. 2022, Zenodo
SP_1908a	1908	ESP	41.424	-1.379	326617	51	2.5	0.0185755	0.0156883	Lopez et al. 2022, Zenodo
ESP_1908b	1908	ESP	41.3756	-1.4956	1183270	75	7.5	0.0158465	0.0113444	Lopez et al. 2022, Zenodo
ESP_1911	1911	ESP	40.5203	-3.7686	1299060	73	2.5	0.0159383	0.0140579	Lopez et al. 2022, Zenodo
ESP_1912a	1912	ESP	40.7398	-4.0514	1948126	75	6.5	0.0112111	0.00898575	Lopez et al. 2022, Zenodo
ESP_1914	1914	ESP	40.7341	-4.0671	1465621	75	6.5	0.0152736	0.012619	Lopez et al. 2022, Zenodo
ESP_1924	1924	ESP	38.9902	-3.94128	241346	53	1.5	0.0157096	0.0146793	Lopez et al. 2022, Zenodo
ESP_1927	1927	ESP	40.4865	-3.33516	1235360	75	5.5	0.0135896	0.010403	Lopez et al. 2022, Zenodo
ESP_1930	1930	ESP	40.4592	-3.69163	1687593	75	6.5	0.0183937	0.013387	Lopez et al. 2022, Zenodo
ESP_1944	1944	ESP	40.2513	-5.9406	4319516	75	7.5	0.00930238	0.00829478	Lopez et al. 2022, Zenodo
ESP_1946	1946	ESP	41.4118	-6.2802	1865833	75	6.5	0.0122718	0.0101236	Lopez et al. 2022, Zenodo
ESP_1966	1966	ESP	40.2967	-3.4602	418736	75	4.5	0.0139274	0.0124833	Lopez et al. 2022, Zenodo
ESP_1968	1968	ESP	41.9423	-2.5749	2656929	75	7.5	0.0103735	0.00761568	Lopez et al. 2022, Zenodo
ESP_1982	1982	ESP	42.7421	-3.0267	1334582	75	6.5	0.0121145	0.00951429	Lopez et al. 2022, Zenodo
ESP_1992	1992	ESP	39.8813	-0.3072	228422	75	3.5	0.0109514	0.00842806	Lopez et al. 2022, Zenodo
ESP_1998a	1998	ESP	38.4934	-3.672	2179719	75	8.5	0.00907381	0.00784751	Lopez et al. 2022, Zenodo
ESP_2002_S39	2002	ESP	41.2565	-4.0756	1269685	118	4.5	0.00698959	0.00656474	Lopez et al. 2022, Zenodo
ESP_2010_S37	2010	ESP	40.2561	-5.0925	8327559	121	11.5	0.0075779	0.00630558	Lopez et al. 2022, Zenodo
ESP_1912b	1912	ESP	40.7341	-4.0671	1346322	75	6.5	0.0077383	0.00582268	Lopez et al. 2022, Zenodo
ESP_1913_S15	1913	ESP	NA	NA	199432	46	2.5	0.0177515	0.0142792	Lopez et al. 2022, Zenodo
ESP_1926_S46	1926	ESP	40.3685	-3.77253	2409594	115	5.5	0.011536	0.00793225	Lopez et al. 2022, Zenodo
ESP_1966_S41	1966	ESP	39.6487	-5.21912	916007	111	7.5	0.0104016	0.00813652	Lopez et al. 2022, Zenodo
ESP_1983	1983	ESP	42.3295	-8.56867	3026245	75	4.5	0.00810735	0.00560183	Lopez et al. 2022, Zenodo
ESP_1985c_S36	1985	ESP	42.8566	-4.2109	137238	118	2.5	0.0102755	0.00720128	Lopez et al. 2022, Zenodo
ESP_1995_S29	1995	ESP	40.043	-1.648	1395471	117	5.5	0.00939711	0.00741172	Lopez et al. 2022, Zenodo
ESP_1998b_S2	1998	ESP	40.7341	-4.0671	1435946	113	8.5	0.00999835	0.00852714	Lopez et al. 2022, Zenodo
ESP_1999_S34	1999	ESP	38.8093	-4.1501	887544	117	8.5	0.00888964	0.0069658	Lopez et al. 2022, Zenodo
ESP_2007_S15	2007	ESP	40.8275	-3.5395	2013660	116	6.5	0.00682977	0.00647728	Lopez et al. 2022, Zenodo
ESP_2008_S22	2008	ESP	41.7352	-4.7088	1603276	121	6.5	0.00663556	0.005682	Lopez et al. 2022, Zenodo
ESP_1985d_S11	1985	ESP	38.8546	-0.2304	1277725	117	3.5	0.0104319	0.00711684	Lopez et al. 2022, Zenodo
ETH_1984	1984	ETH	6.81511	39.8588	2864351	70	8.5	0.0125712	0.00992875	Lopez et al. 2022, Zenodo
ETH_2003	2003	ETH	13.2466	38.2108	1769503	63	6.5	0.0106306	0.00927941	Lopez et al. 2022, Zenodo
ETH_1852a_S45	1852	ETH	13.2482	38.2207	160144	48	2.5	0.0177288	0.0174821	Lopez et al. 2022, Zenodo
ETH_1892_S30	1892	ETH	13.2493	38.2207	148410	47	1.5	0.0186809	0.0194908	Lopez et al. 2022, Zenodo
ETH_1917_S6	1917	ETH	-23.0143	29.4525	214028	60	1.5	0.0140016	0.0141832	Lopez et al. 2022, Zenodo
ETH_1968a_S7	1968	ETH	13.3081	38.2649	98622	56	2.5	0.0147079	0.0144547	Lopez et al. 2022, Zenodo
ETH_1968b_S44	1968	ETH	13.3081	38.2649	167630	61	1.5	0.0137419	0.0130272	Lopez et al. 2022, Zenodo
ETH_1968c_S26	1968	ETH	13.3081	38.2649	122219	49	1.5	0.0162324	0.0159708	Lopez et al. 2022, Zenodo
ETH_1838_S52	1838	ETH	13.1572	37.8907	345817	110	4.5	0.015657	0.0119352	Lopez et al. 2022, Zenodo
ETH_1965_S37	1965	ETH	7.92572	39.2191	2019308	120	5.5	0.0110095	0.00824327	Lopez et al. 2022, Zenodo
ETH_1969_S50	1969	ETH	15.3333	39.05	917154	116	4.5	0.0105441	0.00860939	Lopez et al. 2022, Zenodo
ETH_1973_S63	1973	ETH	7.84763	39.3509	843791	117	4.5	0.0100789	0.0074094	Lopez et al. 2022, Zenodo
FRA_1943_S25	1943	FRA	45.76	4.84	184767	51	1.5	0.0148619	0.0147027	Lopez et al. 2022, Zenodo
GBR_1867_S19	1867	GBR	51.7162	-0.456157	59308	59	1.5	0.0172193	0.0124499	Lopez et al. 2022, Zenodo
GBR_1899	1899	GBR	49.2113	-2.16157	630704	48	1.5	0.0154635	0.0122422	Lopez et al. 2022, Zenodo
GBR_1902_S22	1902	GBR	51.2216	-0.406173	61657	54	2.5	0.0151893	0.0118495	Lopez et al. 2022, Zenodo
GBR_1918_S17	1918	GBR	53.2578	-1.78676	120904	52	2.5	0.0139322	0.0114712	Lopez et al. 2022, Zenodo
GBR_1921	1921	GBR	50.8189	-1.57572	1585597	75	3.5	0.010311	0.00615716	Lopez et al. 2022, Zenodo
GBR_1933a_S43	1933	GBR	51.1287	-0.014468	1594251	119	3.5	0.00763955	0.00580086	Lopez et al. 2022, Zenodo
GBR_1933b_S36	1933	GBR	52.815	0.523761	166327	108	2.5	0.0139416	0.0107883	Lopez et al. 2022, Zenodo
GBR_1967_S13	1967	GBR	52.5992	-1.07837	1217830	120	7.5	0.00962975	0.00664811	Lopez et al. 2022, Zenodo
GBR_2008_S17	2008	GBR	51.4565	-0.25579	233798	122	1.5	0.00710154	0.00552042	Lopez et al. 2022, Zenodo
ITA_1973_S11	1973	ITA	39.1569	9.39491	591982	116	7.5	0.00919706	0.00745146	Lopez et al. 2022, Zenodo
KAZ_1914_S32	1914	KAZ	53.3	69.4	1321814	118	5.5	0.00894786	0.00653739	Lopez et al. 2022, Zenodo
KAZ_1921_S1	1921	KAZ	53.2	63.6	495915	92	5.5	0.0110337	0.00898832	Lopez et al. 2022, Zenodo
KAZ_1956_S8	1956	KAZ	50.66	79.31	3110583	119	5.5	0.00989516	0.00719817	Lopez et al. 2022, Zenodo
KEN_1935_S42	1935	KEN	1.13204	34.6415	273431	105	2.5	0.0176802	0.0163971	Lopez et al. 2022, Zenodo
KEN_1967_S36	1967	KEN	-0.199729	37.4124	537183	116	2.5	0.0116222	0.00940743	Lopez et al. 2022, Zenodo
KEN_1997_S41	1997	KEN	-1.17702	36.3491	1516400	122	5.5	0.00951211	0.0078985	Lopez et al. 2022, Zenodo
LTU_1894_S30	1894	LTU	55.1694	23.8813	689378	117	3.5	0.00704076	0.00613865	Lopez et al. 2022, Zenodo
MAR_1981	1981	MAR	33.0354	-5.32055	150164	57	3.5	0.0168497	0.0136996	Lopez et al. 2022, Zenodo
NLD_1960_S12	1960	NLD	50.7748	5.9137	56649	56	1.5	0.0169041	0.0174072	Lopez et al. 2022, Zenodo
NOR_1898a	1898	NOR	59.8525	10.7849	1371519	75	9.5	0.0122474	0.00980206	Lopez et al. 2022, Zenodo
NOR_1899	1899	NOR	59.8645	10.7428	1341258	57	9.5	0.0100921	0.00814424	Lopez et al. 2022, Zenodo
NOR_1905	1905	NOR	59.5411	10.2733	1291866	61	5.5	0.0111417	0.00855044	Lopez et al. 2022, Zenodo
NOR_1908	1908	NOR	59.9094	10.2695	1975086	67	4.5	0.0101097	0.00793624	Lopez et al. 2022, Zenodo
NOR_1912	1912	NOR	59.8891	10.7101	48865	57	2.5	0.0154256	0.0126383	Lopez et al. 2022, Zenodo
NOR_1916_S21	1916	NOR	59.8888	10.5189	1534508	121	7.5	0.0118	0.00832328	Lopez et al. 2022, Zenodo
NOR_1925	1925	NOR	59.4284	11.2916	977332	63	6.5	0.010418	0.00794432	Lopez et al. 2022, Zenodo
NOR_1929	1929	NOR	60.317	6.1498	2340671	78	7.5	0.0085071	0.00701213	Lopez et al. 2022, Zenodo
NOR_1934	1934	NOR	59.6725	10.5801	385160	58	5.5	0.0109195	0.00786901	Lopez et al. 2022, Zenodo
NOR_1935	1935	NOR	59.8859	10.7511	1182804	66	4.5	0.00834428	0.00721459	Lopez et al. 2022, Zenodo
NOR_1942	1942	NOR	62.7561	6.44834	109249	56	2.5	0.00962542	0.00942329	Lopez et al. 2022, Zenodo
NOR_1949a	1949	NOR	59.9075	10.6807	1591780	75	8.5	0.0116108	0.00955897	Lopez et al. 2022, Zenodo
NOR_1952	1952	NOR	59.4939	11.6317	1053922	68	6.5	0.00855151	0.0071494	Lopez et al. 2022, Zenodo
NOR_1966	1966	NOR	60.3814	11.2493	904167	70	5.5	0.00839675	0.00677018	Lopez et al. 2022, Zenodo
NOR_1976	1976	NOR	59.9227	9.6797	10558256	74	12.5	0.00819817	0.00658627	Lopez et al. 2022, Zenodo
NOR_1992	1992	NOR	59.412	10.5856	2152503	72	7.5	0.00869142	0.00692673	Lopez et al. 2022, Zenodo
NOR_1994	1994	NOR	60.9873	9.2495	1595313	77	5.5	0.00794676	0.0066935	Lopez et al. 2022, Zenodo
NOR_2003	2003	NOR	62.587	6.10832	1609719	67	3.5	0.00674104	0.00583161	Lopez et al. 2022, Zenodo
NOR_1898_S26	1898	NOR	59.419	8.17183	2116716	119	3.5	0.0083377	0.00639684	Lopez et al. 2022, Zenodo
NOR_1906_S9	1906	NOR	59.7333	11.0167	1307154	117	5.5	0.0110902	0.00764208	Lopez et al. 2022, Zenodo
NOR_1907_S24	1907	NOR	60.0642	6.54586	1351016	117	6.5	0.00931656	0.00707768	Lopez et al. 2022, Zenodo
NOR_1912_S13	1912	NOR	60.3913	5.32205	143067	52	2.5	0.0167537	0.0136357	Lopez et al. 2022, Zenodo
NOR_1918_S2	1918	NOR	68.1465	13.6096	842096	107	5.5	0.00704077	0.00618761	Lopez et al. 2022, Zenodo
NOR_1927_S25	1927	NOR	60.9977	5.09382	625786	117	5.5	0.0116555	0.00790169	Lopez et al. 2022, Zenodo
NOR_1928_S6	1928	NOR	62.3881	5.61461	880046	117	3.5	0.00670843	0.00599171	Lopez et al. 2022, Zenodo
NOR_1954_S21	1954	NOR	59.2675	10.4075	2253541	116	8.5	0.00939106	0.00699457	Lopez et al. 2022, Zenodo
NOR_1995_S35	1995	NOR	59.4449	11.2221	537716	110	6.5	0.00908613	0.00767144	Lopez et al. 2022, Zenodo
NOR_1935_S3	1935	NOR	61.8065	6.11557	653064	121	4.5	0.00814979	0.0058742	Lopez et al. 2022, Zenodo
NOR_1949_S5	1949	NOR	59.1986	10.8313	908631	116	5.5	0.00915491	0.00762288	Lopez et al. 2022, Zenodo
NOR_1995_S22	1995	NOR	59.9343	10.4673	1979529	122	4.5	0.00768961	0.0060553	Lopez et al. 2022, Zenodo
NPL_1952	1952	NPL	29.9371	80.606	533235	56	5.5	0.0135038	0.00988437	Lopez et al. 2022, Zenodo
POL_1895_S10	1895	POL	50.9934	23.4486	189846	107	2.5	0.0120085	0.0075474	Lopez et al. 2022, Zenodo
POL_2007_S5	2007	POL	49.6425	21.6113	893842	119	5.5	0.00711276	0.00577795	Lopez et al. 2022, Zenodo
PT_1954	1954	PT	32.7591	-16.9401	2216272	53	5.5	0.0141603	0.0110089	Lopez et al. 2022, Zenodo
PT_1971	1971	PT	38.8834	-7.16749	1826977	60	6.5	0.00982584	0.00787813	Lopez et al. 2022, Zenodo
RUS_1860	1860	RUS	59.9343	30.3351	353937	75	1.5	0.0124909	0.00777267	Lopez et al. 2022, Zenodo
RUS_1885_S16	1885	RUS	55.7706	48.8476	47541	60	1.5	0.0217596	0.0157664	Lopez et al. 2022, Zenodo
RUS_1907_S11	1907	RUS	54.6098	39.7122	1136909	107	3.5	0.0125359	0.00973078	Lopez et al. 2022, Zenodo
RUS_1909_S40	1909	RUS	57.704	28.8339	1262751	105	5.5	0.0125244	0.00756455	Lopez et al. 2022, Zenodo
RUS_1926_S28	1926	RUS	61.0638	42.0991	1118337	111	7.5	0.0120889	0.00848904	Lopez et al. 2022, Zenodo
RUS_1927_S31	1927	RUS	51.5468	45.9806	612233	117	5.5	0.00959057	0.00681989	Lopez et al. 2022, Zenodo
RUS_1912_S16	1912	RUS	57.347	37.4138	1200026	113	4.5	0.0090239	0.00701013	Lopez et al. 2022, Zenodo
RUS_1950_S10	1950	RUS	54.9334	20.1603	1755097	115	6.5	0.0115427	0.00815595	Lopez et al. 2022, Zenodo
RUS_1960_S9	1960	RUS	60.157	29.9495	56302	62	1.5	0.0116397	0.0121679	Lopez et al. 2022, Zenodo
RUS_1974_S24	1974	RUS	49.0832	43.693	1307313	117	6.5	0.00827303	0.00654416	Lopez et al. 2022, Zenodo
RUS_1906_S7	1906	RUS	51.825	36.2064	1779491	119	6.5	0.0118061	0.0075428	Lopez et al. 2022, Zenodo
RWA_1974_S49	1974	RWA	-1.52481	29.4424	2006265	119	4.5	0.0114437	0.00902633	Lopez et al. 2022, Zenodo
TZA_1908_S47	1908	TZA	-3.10351	37.3182	1820681	111	5.5	0.0114856	0.00816949	Lopez et al. 2022, Zenodo
TZA_1894_S43	1894	TZA	-3.12532	37.3326	1053240	102	2.5	0.023013	0.019568	Lopez et al. 2022, Zenodo
TZA_1953_S47	1953	TZA	-4.73935	38.2781	1781799	118	4.5	0.0106432	0.00843503	Lopez et al. 2022, Zenodo
TZA_1985_S38	1985	TZA	-3.2443	36.7622	2300408	121	5.5	0.00962856	0.00780387	Lopez et al. 2022, Zenodo
UKR_1902_S18	1902	UKR	46.9723	31.9953	71201	56	2.5	0.0121546	0.00977762	Lopez et al. 2022, Zenodo
JK2509	1917	USA	NA	NA	1978153	83	12.5	0.01495	0.0117356	Exposito-Alonso, Becker et al. 2018, PLoS Genetics
JK2517	1981	USA	NA	NA	778356	78	16.5	0.0115734	0.00619805	Exposito-Alonso, Becker et al. 2018, PLoS Genetics
JK2520	1945	USA	NA	NA	386324	85	15.5	0.0128763	0.00915731	Exposito-Alonso, Becker et al. 2018, PLoS Genetics
JK2523	1940	USA	NA	NA	225173	87	9.5	0.0140108	0.00876521	Exposito-Alonso, Becker et al. 2018, PLoS Genetics
JK2524	1952	USA	39.8568	-74.687	643129	90	13.5	0.0079135	0.00678718	Exposito-Alonso, Becker et al. 2018, PLoS Genetics
JK2529	1904	USA	NA	NA	331129	79	11.5	0.00861838	0.00799947	Exposito-Alonso, Becker et al. 2018, PLoS Genetics
JK356	1897	USA	NA	NA	833990	83	6.5	0.00841306	0.00872788	Exposito-Alonso, Becker et al. 2018, PLoS Genetics
JK393	1897	USA	NA	NA	4991579	79	38.5	0.0103486	0.0106376	Exposito-Alonso, Becker et al. 2018, PLoS Genetics
JK2510	1930	none	39.6889	-82.9932	273598	91	13.5	0.0123753	0.00860187	Exposito-Alonso, Becker et al. 2018, PLoS Genetics
JK2512	1956	none	39.9561	-81.9533	1631443	86	14.5	0.00926707	0.00765966	Exposito-Alonso, Becker et al. 2018, PLoS Genetics
JK2513	1911	none	41.1021	-81.5605	951997	94	11.5	0.0112989	0.00735344	Exposito-Alonso, Becker et al. 2018, PLoS Genetics
JK2514	1969	none	39.9561	-81.9533	2784579	85	23.5	0.00888996	0.00708945	Exposito-Alonso, Becker et al. 2018, PLoS Genetics
JK2515	1930	none	41.1373	-81.8638	1469421	80	14.5	0.0120254	0.00702174	Exposito-Alonso, Becker et al. 2018, PLoS Genetics
JK2516	1980	none	39.5009	-82.4724	588263	82	11.5	0.0116222	0.00736501	Exposito-Alonso, Becker et al. 2018, PLoS Genetics
JK2518	1993	none	41.8676	-80.789	412663	77	12.5	0.00906734	0.00669642	Exposito-Alonso, Becker et al. 2018, PLoS Genetics
JK2525	1904	none	41.2243	-73.0602	388687	94	9.5	0.00974984	0.00794217	Exposito-Alonso, Becker et al. 2018, PLoS Genetics
JK2526	1929	none	41.6667	-73.5085	856715	81	14.5	0.00988049	0.00823754	Exposito-Alonso, Becker et al. 2018, PLoS Genetics
JK2527	1975	none	41.5091	-72.5437	193667	91	7.5	0.00726843	0.00671412	Exposito-Alonso, Becker et al. 2018, PLoS Genetics
JK2530	1922	none	41.4829	-86.8226	915153	80	16.5	0.0119536	0.0072964	Exposito-Alonso, Becker et al. 2018, PLoS Genetics
JK2531	1952	none	39.8568	-74.687	2120686	77	13.5	0.00910092	0.0080532	Exposito-Alonso, Becker et al. 2018, PLoS Genetics
JK346	1903	none	40.6431	-111.952	13674174	91	36.5	0.00776249	0.00798678	Exposito-Alonso, Becker et al. 2018, PLoS Genetics
JK351	1894	none	41.15	-73.7667	3173559	77	19.5	0.0101857	0.0103751	Exposito-Alonso, Becker et al. 2018, PLoS Genetics
JK355	1896	none	35.99	-83.94	2746945	90	20.5	0.00894091	0.00968802	Exposito-Alonso, Becker et al. 2018, PLoS Genetics
JK362	1889	none	38.9068	-77.0367	2823057	79	10.5	0.00790529	0.00819241	Exposito-Alonso, Becker et al. 2018, PLoS Genetics
JK366	1866	none	43.1921	-77.0102	5197738	87	9.5	0.0097006	0.0100182	Exposito-Alonso, Becker et al. 2018, PLoS Genetics
JK367	1890	none	40.9249	-74.0755	1714118	92	23.5	0.00857125	0.00886945	Exposito-Alonso, Becker et al. 2018, PLoS Genetics
JK372	1890	none	41.1222	-74.3569	3090671	83	18.5	0.00680571	0.00707613	Exposito-Alonso, Becker et al. 2018, PLoS Genetics
JK376	1891	none	39.97	-83.01	2325149	93	15.5	0.00679479	0.00713347	Exposito-Alonso, Becker et al. 2018, PLoS Genetics
JK389	1888	none	38.9068	-77.0367	834705	91	13.5	0.00762406	0.0078763	Exposito-Alonso, Becker et al. 2018, PLoS Genetics
JK395	1877	none	38.9068	-77.0367	1463773	68	10.5	0.0113522	0.0116804	Exposito-Alonso, Becker et al. 2018, PLoS Genetics
JK399	1863	none	38.7155	-75.6356	2081644	87	11.5	0.0102559	0.0105867	Exposito-Alonso, Becker et al. 2018, PLoS Genetics
JK401	1904	none	40.6431	-111.952	8064512	72	8.5	0.00962459	0.00958327	Exposito-Alonso, Becker et al. 2018, PLoS Genetics

## Sheet: T2_Stomata_genes
Supplemental Table 2. Stomatal development genes. 43 genes at the center of stomatal development investigated in this manuscript, listed with their TAIR identification and common name. For both historical and modern datasets, detailed information on gene length, polymorphisms, genetic diversity and selection statistics as described in the main text and Materials & Methods.
ID	common name	length (bp)	SNPs/gene		SNPs/gene		mean pi/bp		mean Tajima's D		mean Fst				loss-of-function SNPs		non-synonymous SNPs		synonymous SNPs		intron SNPs		UTR SNPs
			modern	historical	modern	historical	modern	historical	modern	historical	kgroup	climate	life history	hist vs mod	modern	historical	modern	historical	modern	historical	modern	historical	modern	historical
AT5G61960	AML1	6200	274	70	0.00513212	0.00165381	0.0012005	0.000877098	-1.05804	-0.605785	0.0660987	0.00625224	0.012587	-0.000538404	1	0	48	7	29	7	114	28	72	14
AT2G40670	ARR16	1004	70	6	0.0080966	0.000875379	0.000838131	0.000827256	-1.4381	-0.0405767	0.0290676	0.00263137	0.0041914	0.00147587	0	0	12	1	8	1	26	0	9	2
AT3G56380	ARR17	888	46	7	0.00601566	0.00115468	0.00144951	0.000647519	-1.21182	-0.464357	0.0592944	0.00650853	0.0107104	-0.000783155	1	0	12	2	9	1	21	0	0	0
AT3G14000	ATBRXL2	3047	173	48	0.00659344	0.00230753	0.00406777	0.00392229	-0.429118	0.93379	0.10558	0.00397613	0.0209543	-0.0045302	0	0	17	4	18	8	74	0	23	6
AT1G54180	ATBRXL3	2960	171	81	0.00670877	0.00400841	0.00156475	0.00229919	-1.18515	-0.746076	0.0559959	0.00168663	0.00977106	-0.00246583	3	2	33	14	19	8	54	42	54	10
AT1G51660	ATMKK4	1624	86	14	0.00614965	0.00126276	0.00255209	0.00123464	-0.920801	-0.078158	0.0590581	0.00600329	0.0159227	0.000439255	1	0	11	1	26	8	0	0	48	5
AT3G21220	ATMKK5	1594	70	20	0.00509974	0.00183789	0.00102763	0.00150387	-1.14688	-0.276376	0.078017	0.00279382	0.0258395	0.0036842	1	0	14	1	16	8	0	0	38	11
AT1G18350	ATMKK7	1087	49	15	0.00523486	0.00202134	0.00148721	0.0014157	-0.960827	-0.527554	0.0904202	0.00281921	0.00854252	-0.00410833	2	0	18	6	17	7	0	0	12	2
AT1G73500	ATMKK9	1438	112	47	0.00904477	0.0047876	0.0051891	0.00391394	-0.783213	-0.444253	0.0909897	0.00653138	0.0218031	-0.0049751	1	0	18	6	37	16	0	0	56	25
AT3G45640	ATMPK3	1928	144	40	0.00867348	0.003039	0.000965094	0.0022667	-1.49373	-0.393995	0.014358	-0.000244206	0.00349274	-0.0018588	0	0	12	2	29	13	47	0	46	7
AT2G43790	ATMPK6	2681	182	66	0.00788338	0.003606	0.00497681	0.00595866	-0.509971	1.03235	0.14504	0.00798758	0.0222011	-0.00486881	0	0	8	1	31	15	0	0	27	8
AT5G60880	BASL	1489	74	36	0.00577132	0.00354149	0.00101056	0.00123631	-1.19192	-1.21196	0.0783251	0.00138443	0.017499	-0.00141159	1	0	14	4	9	5	16	0	29	18
AT3G54180	CDC2B	1642	65	10	0.00459704	0.000892083	0.000974658	0.000503483	-1.08024	-0.533512	0.0558074	0.000767714	0.0133089	0.00464524	0	0	8	0	14	4	22	2	21	4
AT1G69320	CLE10	652	35	11	0.00623388	0.00247129	0.000441407	0.000780771	-1.47606	-1.10157	0.0286134	-0.000377327	0.0020623	0.00347983	1	0	4	0	4	1	0	0	26	10
AT1G26600	CLE9	794	51	30	0.00745912	0.00553451	0.00182284	0.00484288	-1.27639	-0.256733	0.0730187	0.00438466	0.0108306	0.000133684	0	0	9	8	7	4	0	0	35	18
AT5G11300	CYC3B	3748	231	73	0.00715732	0.002853	0.00480254	0.00381474	-0.516804	0.464065	0.108375	0.00587058	0.0192481	0.00151067	0	0	34	6	17	6	133	20	39	10
AT1G15570	CYCA2;3	3540	186	79	0.00610166	0.0032689	0.0033826	0.00269034	-0.661769	-0.27577	0.0949922	0.00482274	0.0228698	-0.000301821	0	0	37	14	18	9	88	33	33	7
AT4G37630	CYCD5;1	1923	109	25	0.00658242	0.00190432	0.00121613	0.00126212	-1.11831	-0.403366	0.0599508	-0.000134056	0.0106521	0.00906401	0	0	24	4	17	5	22	3	46	13
AT5G02110	CYCD7;1	1644	331	116	0.0233811	0.0103356	0.0120731	0.00976979	-1.15087	-0.151255	0.0972176	0.00571349	0.0143856	0.00299625	2	1	124	37	50	27	93	0	50	14
AT5G22220	E2F1	3919	208	42	0.00616348	0.00156983	0.00149787	0.000872935	-1.15863	-0.59977	0.059418	0.00162498	0.0111512	-0.00152316	0	0	0	0	0	0	0	0	0	0
AT1G63700	EMB71	4446	270	54	0.00705233	0.00177911	0.00196615	0.00160411	-1.17274	-0.181892	0.0333112	0.00231579	0.0085603	0.00347165	0	0	42	9	56	14	101	17	60	13
AT2G20875	EPF1	538	33	14	0.00712311	0.00381175	0.00242599	0.00156952	-1.0601	-0.914115	0.293198	0.0144079	0.0115039	-0.00103636	0	0	5	0	9	7	8	0	11	5
AT1G34245	EPF2	886	117	23	0.0153352	0.00380253	0.00663227	0.00388712	-1.03663	0.00696504	0.0449641	0.00383283	0.00751247	0.00705554	1	0	13	3	6	1	50	12	42	5
AT2G26330	ER	5788	382	90	0.00766431	0.00227768	0.00317126	0.00190888	-0.863924	-0.248831	0.0715306	0.0060588	0.017165	-0.000553063	2	0	50	10	72	24	209	26	29	4
AT5G62230	ERL1	6211	343	150	0.00641314	0.0035376	0.00158545	0.00140866	-1.15152	-1.04948	0.0565247	0.00162977	0.0151068	0.00280008	2	0	58	17	41	25	185	91	24	5
AT5G07180	ERL2	5846	390	146	0.00774719	0.00365824	0.00793358	0.00569441	0.122746	0.785543	0.138446	0.00565776	0.032561	-0.00387367	0	0	60	19	58	28	214	56	38	11
AT3G24140	FMA	2975	199	61	0.00776791	0.00300346	0.00167502	0.00129156	-1.21577	-0.855739	0.0447503	0.00326862	0.0198745	-0.00279114	1	0	19	5	26	12	101	28	49	12
AT1G05230	HDG2	5909	353	84	0.00693743	0.0020823	0.00334479	0.00249864	-0.689644	0.284149	0.107352	0.00721603	0.0202988	0.000697425	0	0	26	6	31	10	145	3	23	28
AT3G26744	ICE1	2558	140	26	0.00635573	0.00148885	0.00647246	0.00269813	0.120943	1.01761	0.0817666	0.00495919	0.0100108	0.00158371	1	0	23	6	47	15	28	2	29	3
AT3G06120	MUTE	1699	124	49	0.00847552	0.00422456	0.00194654	0.00339754	-1.16236	-0.337228	0.0699789	0.0040964	0.0147822	-0.00242462	0	0	10	4	10	4	0	0	23	5
AT1G08810	MYB60	1330	52	22	0.00454036	0.00242298	0.000850545	0.00288875	-1.09424	0.196362	0.0361615	0.0010013	0.0121599	-0.007463	0	0	7	2	14	8	0	0	20	6
AT2G02820	MYB88	3034	260	86	0.00995167	0.00415204	0.00554331	0.00465089	-0.689447	0.179941	0.0618773	0.00678626	0.0103864	-5.77971e-05	0	0	55	16	29	13	84	32	0	18
AT4G31805	POLAR	1702	78	25	0.00532198	0.00215159	0.00171046	0.00134669	-1.03989	-0.526384	0.0589164	0.0042005	0.0123661	-0.000911327	2	0	25	6	14	7	15	0	21	7
AT4G14713	PPD1	2937	366	109	0.0144716	0.00543627	0.00505239	0.0053006	-1.20929	-0.117608	0.038676	0.00510043	0.013318	0.00187459	1	0	79	23	35	14	0	0	69	9
AT4G14720	PPD2	3102	327	76	0.0122418	0.00358881	0.00483399	0.00366337	-1.06162	-0.04405	0.022711	0.00359046	0.00331921	-0.00182866	0	0	44	5	17	2	184	6	75	20
AT5G65590	SCAP1	1390	59	9	0.00492919	0.000948432	0.00082058	0.000646837	-1.10973	-0.395452	0.0632005	0.00282787	0.00904296	0.014189	1	0	14	3	20	3	0	0	24	3
AT1G12860	SCRM2	2257	134	38	0.00689464	0.00246621	0.00939613	0.00482535	0.915129	1.32636	0.149015	0.00634769	0.0191542	0.00132135	4	0	23	8	29	10	29	0	47	11
AT1G04110	SDD1	2327	61	19	0.00304419	0.00119601	0.000748017	0.000323888	-0.913672	-0.827618	0.0678681	0.00329316	0.0203921	0.00100829	0	0	30	9	31	10	0	0	0	0
AT3G22760	SOL1	3075	213	50	0.00804401	0.00238179	0.00223623	0.00206532	-1.18935	-0.228619	0.04505	0.00275352	0.00769618	-1.09661e-05	2	0	65	21	35	7	76	18	31	4
AT5G53210	SPCH	2335	123	23	0.00611725	0.00144284	0.00125324	0.00108413	-1.18603	-0.376978	0.0329923	-0.000406836	0.00798162	0.0021841	0	0	11	3	22	4	87	16	0	0
AT4G12970	STOMAGEN	706	74	14	0.0121721	0.0029047	0.00996083	0.00673338	-0.0251667	1.89267	0.0574298	0.00181148	0.017167	0.00960793	1	0	11	1	3	0	35	10	16	3
AT4G14770	TCX2	3455	326	80	0.0109574	0.00339172	0.00222559	0.0020369	-1.44253	-0.609541	0.0379363	0.00277566	0.00760507	-0.00211498	2	0	85	20	47	18	165	0	19	3
AT1G80080	TMM	1586	66	10	0.00483258	0.000923581	0.000636674	0.000448065	-1.27443	-0.663541	0.0487679	0.00349797	0.00849924	0.00721982	0	0	27	6	35	4	0	0	4	0

## Sheet: T3_SNP_categories
Supplemental Table 3. Presence of different SNP categories in stomatal core genes. Comparison of SNP annotation categories (as annotated by SNPEff) between stomata core gene means and length-matched control gene group means with empirical p-value. Core direction indicates if stomatal genes have more or less SNPs of a given category than found in the controls, gene max represents the maximum numbe…
category	data	empirical p-value	core mean	control mean	core direction	gene max	gene with max
LOF	modern	0	0.014	0.039	less	4	SCRM2 (AT1G12860)
	historical	0.047	0.017	0.384	less	2	BRXL3 (AT1G54180)
non-synonymous	modern	0	0.187	0.251	less	124	CYCD7;1 (AT5G02110)
	historical	0.002	0.181	0.246	less	37	CYCD7;1 (AT5G02110)
synonymous	modern	0.736	0.184	0.176	more	72	ER (AT2G26330)
	historical	0.739	0.239	0.227	more	28	ERL2 (AT5G07180)
intron	modern	0.839	0.398	0.368	more	214	ERL2 (AT5G07180)
	historical	0.847	0.36	0.302	more	91	ERL1 (AT5G62230)
UTR	modern	0.975	0.275	0.23	more	75	PPD2 (AT4G14720)
	historical	0.885	0.257	0.226	more	28	HDG2 (AT1G05230)

## Sheet: T4_Stomatal_density_genes
Supplemental Table 4. Stomata genes used for PGS. Stomatal genes with known effects on stomatal density, whose knock-out has been experimentally shown to either increase (higher) or decrease (lower) stomatal density (ko SD effect), see publications for reference.
ID	common name	ko SD effect	reference
AT3G56380	ARR17	higher	Vaten et al., 2018
AT5G60880	BASL	higher	Rowe et al., 2019
AT1G69320	CLE10	higher	Vaten et al., 2018
AT1G26600	CLE9	higher	Vaten et al., 2018
AT2G20875	EPF1	higher	Hara et al., 2009
AT1G34245	EPF2	higher	Hara et al., 2009
AT2G26330	ER	higher	Zoulias et al., 2018
AT1G51660	MKK4	higher	Lampard et al., 2014
AT3G21220	MKK5	higher	Lampard et al., 2014
AT4G14713	PPD1	higher	Gonzalez et al., 2015
AT4G14720	PPD2	higher	Gonzalez et al., 2015
AT1G04110	SDD1	higher	Berger & Altmann 1998
AT1G80080	TMM	higher	Yang & Sack, 1995
AT1G63700	YDA	higher	Bergmann et al., 2004
AT3G54180	CDKB1;1	lower	Boudolf et al., 2004
AT4G37630	CYCD5;1	lower	Han et al., 2018
AT4G12970	EPFL9	lower	Sugano et al., 2010
AT3G24140	FAMA	lower	Ohashi-Ito et al., 2006, MacAlister et al., 2007
AT1G05230	HDG2	lower	Peterson et al., 2013
AT3G26744	ICE1	lower	Kanaoka et al., 2008
AT3G06120	MUTE	lower	Pillitteri et al., 2007
AT5G65590	SCAP1	lower	Castorina et al., 2016
AT1G12860	SCRM2	lower	Kanaoka et al., 2008
AT5G53210	SPCH	lower	MacAlister et al., 2007

## Sheet: T5_PGS_correlations
Supplemental Table 5. Correlations of whole-genome and stomatal gene PGS versus measured stomatal density and stomatal density score. Polygenic scores were calculated for 1000 training and test subsets, either on whole-genome data or on a subset only including the previously defined 43 stomatal development genes. PGS were then correlated with both experimentally measured stomatal density (measure…
		genome-wide PGS vs		stomata-gene PGS vs		permuted genome-wide PGS vs
		measured SD	SD score	measured SD	SD score	measured SD	SD score
correlations (out of 1000)	positive	1000	997	888	989	485	479
	significant (p<0.05)	745	141	150	737	112	367
correlation coefficient	min	0.01013	-0.02023	-0.20878	-0.04702	-0.437025	-0.308771
	median	0.30391	0.09238	0.13282	0.16	-0.00847	-0.007131
	max	0.56081	0.20437	0.41825	0.31175	0.449124	0.29511
r square	min	0.0001026	1.231e-05	6e-08	9.2e-07	6e-08	1.1e-07
	median	0.0923632	0.008535	0.01846	0.0256	0.01273	0.008944
	max	0.314506	0.04177	0.1749	0.09719	0.2017	0.09534
correlation of mean predicted accession phenotypes	correlation coefficient	0.332875	0.103809	0.168827	0.208745	0.0215198	-0.11683
	p-value	5.582e-10	0.1001	0.002088	0.0008559	0.6969	0.06406
	95% CI	0.2332960 - 0.4255458	-0.02002102 - 0.22450162	0.06199299 - 0.27183586	0.08742723 - 0.32396109	-0.0866453 - 0.1291835	-0.236981938 - 0.006841201

## Sheet: T6_Hist_Mod_pairs
Supplemental Table 6. Historical and modern sample pairs. Samples from the historical and modern dataset, paired based on minimal geographic distance, with their respective ID, year and geographic location of collection, the distance between the paired samples, as well as the stomatal density score calculated per sample. "Climate change direction" indicates the directionality of climate change ex…
historical					modern					distance between samples [meters]	climate change direction
ID	lat	lon	year sampled	SD score [sg]	ID	lat	lon	year sampled	SD score [sg]		max. temperature	precipitation
DEU_1915_S41	48.8038	9.46346	1915	0	9807	48.6	9.22	1999	-1	28893.1	sig_more	non_sig
DEU_1922_S33	49.7166	6.6099	1922	2	6915	50.3	6.3	NA	2	68588.1	sig_more	non_sig
ESP_1908b	41.3756	-1.4956	1908	1	9582	41.48	-1.63	2005	-1	16144.7	sig_more	sig_less
ESP_1911	40.5203	-3.7686	1911	-2	9852	40.46	-3.75	1999	-2	6879.13	sig_more	sig_less
ESP_1912a	40.7398	-4.0514	1912	1	9905	40.76	-4.01	1999	-2	4154.06	sig_more	sig_less
ESP_1912b	40.7341	-4.0671	1912	1	9871	40.75	-3.99	1999	2	6747.17	sig_more	sig_less
ESP_1914	40.7341	-4.0671	1914	1	9542	40.79	-4.05	2005	-1	6373.36	sig_more	sig_less
ESP_1924	38.9902	-3.94128	1924	-2	9513	38.77	-4.07	2003	2	26873.9	sig_more	sig_less
ESP_1926_S46	40.3685	-3.77253	1926	-2	9825	40.4	-3.88	1999	-4	9773.14	sig_more	sig_less
ESP_1927	40.4864	-3.33516	1927	-1	9902	40.71	-3.24	1999	-2	26098	sig_more	sig_less
ESP_1930	40.4592	-3.69163	1930	0	9862	40.45	-3.67	1999	-4	2100.65	sig_more	sig_less
ESP_1944	40.2513	-5.9406	1944	1	9848	40.11	-5.77	1999	0	21384.1	sig_more	sig_less
ESP_1946	41.4117	-6.2802	1946	-2	9598	41.88	-6.51	2005	1	55418.1	sig_more	sig_less
ESP_1966	40.2967	-3.4602	1966	0	9857	40.33	-3.8	1999	0	29119.5	sig_more	sig_less
ESP_1966_S41	39.6487	-5.21912	1966	3	9544	39.4	-5.33	2005	0	29207.3	sig_more	sig_less
ESP_1968	41.9423	-2.5749	1968	1	9883	42.1	-2.56	1999	-2	17559.7	sig_more	sig_less
ESP_1982	42.7421	-3.0267	1982	3	9880	42.72	-3.44	1999	-2	33936.4	sig_more	sig_less
ESP_1983	42.3295	-8.56867	1983	0	9517	42.19	-7.8	2007	-1	65291.3	sig_more	sig_less
ESP_1985c_S36	42.8566	-4.2109	NA	-1	9591	42.86	-3.59	2004	1	50746.3	sig_more	sig_less
ESP_1985d_S11	38.8546	-0.2304	1985	0	9879	37.6	-1.12	1999	-2	159564	sig_more	sig_less
ESP_1992	39.8813	-0.3072	1992	1	9518	39.88	-0.36	2004	3	4518.94	sig_more	sig_less
ESP_1995_S29	40.043	-1.648	1995	-3	9564	40.45	-1.6	2004	0	45377.2	sig_more	sig_less
ESP_1998a	38.4934	-3.672	1998	0	6961	38.3333	-3.53333	NA	-1	21506.1	sig_more	sig_less
ESP_1998b_S2	40.7341	-4.0671	1998	-1	9849	40.65	-4.11	1999	0	10018.4	sig_more	sig_less
ESP_1999_S34	38.8093	-4.1501	1999	-1	9514	39.15	-4.54	2003	-1	50714.9	sig_more	sig_less
ESP_2002_S39	41.2565	-4.0756	2002	-2	9533	41.15	-4.32	2004	1	23666.8	sig_more	sig_less
FRA_1943_S25	45.76	4.84	1943	-1	9912	46.67	4.55	1999	1	103597	sig_more	non_sig
GBR_1867_S19	51.7163	-0.456157	1867	0	6907	51.4083	-0.6383	1993	-1	36516.1	sig_more	not_matched
GBR_1902_S22	51.2216	-0.406173	1902	0	6908	51.4083	-0.6383	1993	0	26333.4	sig_more	not_matched
GBR_1918_S17	53.2578	-1.78676	1918	-1	7061	53.2699	-1.64293	NA	2	9690.69	non_sig	sig_more
GBR_1921	50.8189	-1.57572	1921	0	6923	51.4083	-0.6383	1993	0	92784.3	sig_more	non_sig
GBR_1933a_S43	51.1287	-0.014468	1933	2	5210	51.2	0.3	2006	2	23381.7	sig_more	sig_more
GBR_1933b_S36	52.815	0.523761	1933	2	5776	52.9	-1.3	1992	2	123205	not_matched	sig_more
GBR_1967_S13	52.5992	-1.07837	1967	0	5151	52.2	-1.7	2006	-2	61342.8	not_matched	sig_more
HB0702	52.5471	9.72993	1905	2	7163	52.3721	9.73569	NA	1	19473.6	sig_more	non_sig
HB0713	48.7428	9.30717	1826	-1	9791	48.6	9.2	1999	3	17729.2	sig_more	non_sig
HB0717	48.3456	8.40331	1826	0	9803	48.42	8.76	1999	-1	27685.7	sig_more	non_sig
HB0718	48.5236	9.05355	1890	1	9783	48.52	9.05	1999	-1	480.218	sig_more	non_sig
HB0719	48.5236	9.05355	1890	0	9809	48.52	9.05	1999	-4	480.218	sig_more	non_sig
HB0722	48.6619	8.69264	1891	3	9996	48.52	8.8	1999	2	17659.9	sig_more	non_sig
HB0725	48.5236	9.05355	1888	1	9811	48.52	9.05	1999	0	480.218	sig_more	non_sig
HB0729	48.5236	9.05355	1866	1	10001	48.52	9.05	1999	-3	480.218	sig_more	non_sig
HB0732	49.0533	8.52451	1932	2	9779	48.5	8.78	1999	0	64330.5	sig_more	non_sig
HB0737	48.5236	9.05355	1937	1	9999	48.53	9.06	1999	1	854.782	sig_more	non_sig
HB0742	50.7495	12.6291	1953	-1	7273	51.0581	13.2995	NA	-2	58328.3	sig_more	sig_more
HB0749	48.7118	9.2113	1849	-3	9774	48.59	9.22	1999	-1	13559.7	sig_more	non_sig
HB0750	48.685	9.01134	1957	-1	9769	48.55	8.99	1999	-1	15091.1	sig_more	non_sig
HB0752	48.7415	8.68427	1952	1	9784	48.5	8.8	1999	-2	28183.6	sig_more	non_sig
HB0754	48.7153	8.73818	1951	-2	9786	48.54	9.01	1999	3	27958.1	sig_more	non_sig
HB0756	50.8022	7.71307	1951	-3	7337	50.8738	8.02341	NA	0	23267.8	sig_more	non_sig
HB0759	50.5727	10.2135	1893	2	7036	50.5	9.5	NA	0	51228.9	sig_more	non_sig
HB0764	48.0498	9.33161	1905	0	9995	48.14	9.4	1999	0	11249.5	sig_more	non_sig
HB0766	47.9725	10.3005	1846	-2	7411	47.9299	10.8134	NA	2	38602.4	sig_more	non_sig
HB0768	47.8303	7.94524	1894	1	10027	48.0284	7.76557	2005	-1	25790.5	sig_more	non_sig
HB0808	48.7784	9.18001	1817	1	9790	48.58	9.18	1999	-3	22068.2	sig_more	non_sig
HB0814	49.4094	8.69472	1882	2	7028	49.5166	9.3166	NA	2	46631.5	sig_more	non_sig
HB0817	47.8426	8.28641	1934	3	7378	48.0333	7.7667	NA	0	44240.8	sig_more	non_sig
HB0818	48.7277	8.01509	1928	1	9776	48.43	8.79	1999	1	66067.3	sig_more	non_sig
HB0821	48.8755	9.39785	1874	0	9777	48.57	9.17	1999	-1	37879.8	sig_more	non_sig
HB0822	47.7617	8.83487	1936	0	7417	47.3667	8.55	NA	-1	48874.6	sig_more	non_sig
HB0826	48.8937	10.0028	1948	2	9768	48.57	9.16	1999	-1	71686	sig_more	non_sig
HB0828	48.2255	8.38522	1890	2	9813	48.4	8.77	1999	1	34513.2	sig_more	non_sig
HB0830	48.4841	9.98362	1862	-1	9806	48.56	9.16	1999	0	61423.5	sig_more	non_sig
HB0840	48.3618	8.63143	1851	0	9775	48.41	8.79	1999	-3	12912.1	sig_more	non_sig
HB0841	48.4638	8.41117	1875	0	9780	48.43	8.79	1999	-2	28275.6	sig_more	non_sig
JK2510	39.6889	-82.9932	1930	2	7356	41.6639	-83.5553	NA	-2	224411	non_sig	sig_more
JK2512	39.9561	-81.9533	1956	2	7358	41.6639	-83.5553	NA	0	232884	non_sig	sig_more
JK2513	41.1021	-81.5605	1911	2	7359	41.6639	-83.5553	NA	0	178132	non_sig	sig_more
JK2514	39.9561	-81.9533	1969	2	801	37.9169	-84.4639	1999	-2	314026	non_sig	sig_more
JK2515	41.1373	-81.8638	1930	2	1739	42.405	-85.398	2004	0	325814	non_sig	sig_more
JK2516	39.5009	-82.4724	1980	2	7717	41.273	-86.625	2005	-2	403723	non_sig	sig_more
JK2524	39.8568	-74.687	1952	0	6739	40.8585	-73.4675	1993	0	151994	sig_more	sig_more
JK2525	41.2243	-73.0602	1904	2	728	40.9352	-73.114	2006	0	32427.5	sig_more	sig_more
JK2526	41.6667	-73.5085	1929	2	7475	41.767	-72.677	NA	0	70082.6	sig_more	sig_more
JK2527	41.5091	-72.5437	1975	2	680	40.9447	-72.8615	2006	0	68105.8	sig_more	sig_more
JK2530	41.4829	-86.8226	1922	2	8037	41.3423	-86.7368	2005	0	17180.5	non_sig	sig_more
JK2531	39.8568	-74.687	1952	2	6740	40.8585	-73.4675	1993	0	151994	sig_more	sig_more
JK351	41.15	-73.7667	1894	2	6744	40.8585	-73.4675	1993	0	41005.2	sig_more	sig_more
JK355	35.99	-83.94	1896	2	8246	35	-79.18	NA	-1	445593	non_sig	not_matched
JK362	38.9068	-77.0367	1889	2	544	40.9076	-73.2089	2006	0	395518	not_matched	sig_more
JK366	43.1921	-77.0102	1866	2	6750	42.4489	-76.5072	1993	0	92240.7	non_sig	sig_more
JK367	40.9249	-74.0755	1890	2	546	40.9076	-73.2089	2006	0	73028.7	sig_more	sig_more
JK372	41.1222	-74.3569	1890	2	685	40.9064	-73.1493	2006	0	104367	sig_more	sig_more
JK376	39.97	-83.01	1891	2	1741	42.405	-85.398	2004	0	336519	non_sig	sig_more
JK389	38.9068	-77.0367	1888	2	687	40.9064	-73.1493	2006	0	399671	not_matched	sig_more
JK395	38.9068	-77.0367	1877	2	742	40.9352	-73.114	2006	0	403898	not_matched	sig_more
JK399	38.7155	-75.6356	1863	2	628	40.7777	-72.9069	2006	2	327260	not_matched	sig_more
KAZ_1914_S32	53.3	69.4	1914	-1	6830	49.5	73.1	1994	0	494859	non_sig	not_matched
KAZ_1921_S1	53.2	63.6	1921	-1	9956	54.06	60.48	1999	1	227493	non_sig	not_matched
KAZ_1956_S8	50.66	79.31	1956	0	9620	51.82	79.48	1999	2	129598	non_sig	not_matched
LTU_1894_S30	55.1694	23.8813	1894	3	7186	54.8969	23.8924	NA	0	30348.4	sig_more	sig_more
NLD_1960_S12	50.7748	5.9137	1960	-1	7143	51.0167	5.86667	NA	2	27113.1	sig_more	non_sig
NOR_1898_S26	59.419	8.17183	1898	3	8258	56.4	12.9	2000	1	437533	non_sig	sig_more
NOR_1898a	59.8525	10.7849	1898	1	6086	58.9	11.2	1992	-1	108706	non_sig	sig_more
NOR_1899	59.8645	10.7428	1899	1	8386	58.9	11.2	1992	0	110539	non_sig	sig_more
NOR_1905	59.5411	10.2733	1905	2	7288	60.3855	6.19302	2002	-2	246531	non_sig	sig_more
NOR_1906_S9	59.7333	11.0167	1906	1	8259	56.4	12.9	2000	1	387506	non_sig	sig_more
NOR_1908	59.9094	10.2695	1908	2	9402	57.8765	14.8549	NA	1	347956	non_sig	sig_more
NOR_1912	59.8891	10.7101	1912	4	9470	57.6511	14.8043	NA	0	343770	non_sig	sig_more
NOR_1916_S21	59.8888	10.5189	1916	1	9369	57.6781	14.9986	NA	1	357301	non_sig	sig_more
NOR_1925	59.4284	11.2916	1925	2	9370	57.6781	14.9986	NA	2	290764	non_sig	sig_more
NOR_1934	59.6725	10.5801	1934	-2	9339	57.7133	15.0689	NA	4	339545	non_sig	sig_more
NOR_1935	59.8859	10.7511	1935	3	1313	59.5667	16.8667	2001	4	345773	non_sig	not_matched
NOR_1949_S5	59.1986	10.8313	1949	4	9392	57.3263	15.8979	NA	1	363079	non_sig	sig_more
NOR_1949a	59.9075	10.6807	1949	0	1317	59.5667	16.8667	2001	5	349849	non_sig	not_matched
NOR_1952	59.4939	11.6317	1952	3	9395	57.5089	15.0105	NA	-3	296060	non_sig	sig_more
NOR_1954_S21	59.2675	10.4075	1954	-1	9390	57.3263	15.8979	NA	1	387648	non_sig	sig_more
NOR_1966	60.3814	11.2493	1966	0	1254	59.4333	17.0167	2001	1	339432	non_sig	not_matched
NOR_1976	59.9227	9.6797	1976	4	1257	59.4333	17.0167	2001	2	416736	non_sig	not_matched
NOR_1994	60.9873	9.2495	1994	2	6177	62.6322	17.69	2003	0	480847	non_sig	sig_more
NOR_1995_S22	59.9343	10.4673	1995	4	9058	57.75	16.6333	NA	2	430947	non_sig	sig_more
NOR_1995_S35	59.4449	11.2221	1995	1	9391	57.3263	15.8979	NA	2	361096	non_sig	sig_more
POL_1895_S10	50.9934	23.4486	1895	1	7255	50.95	20.5	NA	-2	207155	sig_more	not_matched
PT_1971	38.8834	-7.16749	1971	1	9510	38.75	-7.59	2005	0	39571	sig_more	sig_less
RUS_1860	59.9343	30.3351	1860	3	18694	60.4	32.09	2012	2	110380	non_sig	sig_more
RUS_1885_S16	55.7707	48.8476	1885	2	9958	53.33	49.48	1999	3	274742	not_matched	not_matched
RUS_1906_S7	51.825	36.2064	1906	0	7347	52	36	NA	2	24106.5	sig_more	non_sig
RUS_1907_S11	54.6098	39.7122	1907	1	6938	55.7522	37.6322	NA	0	183648	non_sig	sig_more
RUS_1909_S40	57.704	28.8339	1909	1	7296	59	29	NA	-2	144680	not_matched	sig_more
RUS_1912_S16	57.347	37.4138	1912	1	7322	56.3	34	NA	1	238800	non_sig	sig_more
RUS_1926_S28	61.0638	42.0991	1926	0	14314	61.59	35.11	2012	1	378646	non_sig	not_matched
RUS_1927_S31	51.5468	45.9806	1927	1	9959	53.33	49.48	1999	3	309791	not_matched	non_sig
RUS_1960_S9	60.157	29.9495	1960	0	18696	61.57	30.63	2012	0	161727	non_sig	sig_more
RUS_1974_S24	49.0832	43.693	1974	1	7323	49	38.28	NA	-1	395775	non_sig	non_sig
SP_1908a	41.424	-1.379	1908	1	9942	41.32	-1.34	1999	1	12002.3	sig_more	sig_less
UKR_1902_S18	46.9723	31.9953	1902	0	10006	44.6419	34.3814	1999	1	318548	sig_more	non_sig
										138535	138.535
										61383.1	61.3831
										480.218	0.480218
										494859	494.859

## Sheet: T7_Scorechange
Supplemental Table 7. Stomatal density change across sample subsets (Student's T-test). Statistics on if the mean of distribution of delta stomatal density scores [modern - historical] for the different geographic sample pair subsets (sizes as indicated) significantly differs from zero, as calculated by Student's T-test. Significant p-values (<0.05) are bold.
	n sample pairs	Student's T-test for non-zero mean
		mean	p-value
paired	126	-0.730159	0.0003706
no US	104	-0.407407	0.3675
no US, no Spain	78	-0.423077	0.1125
no Scandinavia	98	-0.755102	0.0007391
no date uncertainty	92	-0.717391	0.001593
no pairs >200km distance	88	-0.659091	0.004346

## Sheet: T8_Score_vs_lat
Supplemental Table 8. Stomatal density correlation with latitude and change across sample subsets. Linear regression of the stomatal density score with latitude and dataset (historical or modern), and Wilcoxon test assessing the probability that the stomatal density changes (delta density score) calculated on the permuted phenotype-genotype datasets are drawn from a distribution with the mean sto…
	n sample pairs	linear regression: stomatal density score ~ lat + dataset					delta density score [mod - hist]
		p-values				adj. R2
		intercept	latitude	dataset	model		mean	p-Wilcoxon	x/100 permutations < mean
paired	126	0.01456	0.00026	0.000362	2.659e-06	0.09073	-0.730159	<2x10E-16	8
no US	104	1.24e-05	3.62e-07	0.0709	4.553e-07	0.1243	-0.432692	1.245e-15	11
no US, no Spain	78	0.000484	5.62e-05	0.143457	8.825e-05	0.1033	-0.423077	<2x10E-16	10
no Scandinavia	98	0.88551	0.68734	0.00126	0.005095	0.04343	-0.744898	<2x10E-16	7
no date uncertainty	92	0.04664	0.00414	0.00231	0.0001876	0.08041	-0.717391	<2x10E-16	7
no pairs >200km distance	88	0.28997	0.1143	0.00501	0.005903	0.04671	-0.659	3.606x10E-16	7

## Sheet: T9_Score_vs_climate_popcorrect
Supplemental Table 9. Stomatal density change correlation with climate (Linear models). Linear regression of the delta stomatal density score [modern - historical] with the directionality of precipitation change (ppt_direction), correction of population structure using the first three principal components from a principal component analysis based on the publicly available 1001G SNP-matrix, or a c…
				precipitation				genetic principal components [modern data]						overall model
		intercept		significantly less		significantly more		PC1		PC2		PC3
all sample pairs		estimate	p-value	estimate	p-value	estimate	p-value	estimate	p-value	estimate	p-value	estimate	p-value	p-value	adj. R2
model 1	delta score ~ ppt_direction	-0.38462	0.2715	0.07692	0.8891	-1.07372	0.0238	-	-	-	-	-	-	0.04506	0.03761
model 2	delta score ~ PC1 + PC2 + PC3	-0.7784	0.000614	-	-	-	-	9.4864	0.227211	10.3233	0.081922	8.6295	0.872635	0.07801	0.03449
model 3	delta score ~ ppt_direction + PC1	-0.3526	0.3134	-0.4904	0.4478	-1.0113	0.0337	6.077	0.2214	-	-	-	-	0.05311	0.04208
model 4	delta score ~ ppt_direction + PC2	-0.43418	0.2201	0.08437	0.8838	-0.89184	0.0809	-	-	5.63405	0.3439	-	-	0.06954	0.03677
model 5	delta score ~ ppt_direction + PC3	-0.3828	0.2733	-0.2677	0.6434	-1.1253	0.0185	-	-	-	-	-29.9871	0.276	0.06104	0.03935
model 6	delta score ~ ppt_direction + PC1 + PC2 + PC3	-0.43208	0.232034	-0.239115	0.751323	-0.827103	0.129278	3.56163	0.770884	7.67446	0.226309	-21.9295	0.752202	0.105037	0.0375184
no US
model 1	delta score ~ ppt_direction	-0.384615	0.306133	-0.0769231	0.896705	-0.578348	0.324886	-	-	-	-	-	-	0.588321	-0.0103555
model 2	delta score ~ PC1 + PC2 + PC3	-0.764658	0.0489558	-	-	-	-	14.7017	0.583285	18.0681	0.649487	26.6474	0.769159	0.817442	-0.0232453
model 3	delta score ~ ppt_direction + PC1	-0.359795	0.340417	-0.397706	0.571657	-0.589926	0.316232	4.71426	0.394567	-	-	-	-	0.617543	-0.0134073
model 4	delta score ~ ppt_direction + PC2	-0.327123	0.409153	-0.264031	0.711962	-0.54615	0.357718	-	-	-6.53582	0.636794	-	-	0.733777	-0.0192364
model 5	delta score ~ ppt_direction + PC3	-0.383109	0.308741	-0.239768	0.700326	-0.643348	0.278398	-	-	-	-	-25.5912	0.38974	0.614254	-0.0132344
model 6	delta score ~ ppt_direction + PC1 + PC2 + PC3	-0.51884	0.245516	-0.47654	0.58508	-0.670964	0.282014	20.9404	0.517815	27.5436	0.509084	37.2077	0.744341	0.813892	-0.0312982
no US, no Spain
model 1	delta score ~ ppt_direction	-0.384615	0.306996	-	-	-0.578348	0.325708	-	-	-	-	-	-	0.325708	-0.000294052
model 2	delta score ~ PC1 + PC2 + PC3	-0.858353	0.47095	-	-	-	-	1.01937	0.993956	28.3465	0.707263	66.3056	0.668647	0.972755	-0.0445504
model 3	delta score ~ ppt_direction + PC1	-0.0544699	0.932863	-	-	-0.732362	0.253498	62.7056	0.530447	-	-	-	-	0.507908	-0.00979367
model 4	delta score ~ ppt_direction + PC2	-0.514112	0.280055	-	-	-0.650871	0.289215	-	-	14.7215	0.651451	-	-	0.558796	-0.0128592
model 5	delta score ~ ppt_direction + PC3	-0.383354	0.312191	-	-	-0.632764	0.314391	-	-	-	-	-21.424	0.794456	0.5985	-0.0150688
model 6	delta score ~ ppt_direction + PC1 + PC2 + PC3	-0.162906	0.904654	-	-	-0.713463	0.29665	54.9492	0.702848	7.58665	0.922457	14.6547	0.928072	0.853997	-0.0427326
no Scandinavia
model 1	delta score ~ ppt_direction	-0.384615	0.257729	-0.0769231	0.885756	-1.30769	0.0162832	-	-	-	-	-	-	0.0372586	0.050953
model 2	delta score ~ PC1 + PC2 + PC3	-0.603167	0.0155236	-	-	-	-	5.87925	0.513253	14.2058	0.0435648	-18.4374	0.776948	0.0431085	0.0574729
model 3	delta score ~ ppt_direction + PC1	-0.356317	0.295023	-0.442652	0.483216	-1.19251	0.0308702	5.37478	0.275032	-	-	-	-	0.0515393	0.0531762
model 4	delta score ~ ppt_direction + PC2	-0.412422	0.237359	0.013574	0.981515	-1.09938	0.149346	-	-	3.16113	0.69652	-	-	0.0822521	0.0417311
model 5	delta score ~ ppt_direction + PC3	-0.383226	0.260176	-0.227061	0.687368	-1.31604	0.0158222	-	-	-	-	-23.5943	0.391575	0.063365	0.0481561
model 6	delta score ~ ppt_direction + PC1 + PC2 + PC3	-0.426013	0.240755	-0.325096	0.676351	-0.574384	0.497776	6.94507	0.600064	8.89493	0.380279	-4.75186	0.952838	0.126341	0.0413546
no date uncertainty
model 1	delta score ~ ppt_direction	-0.642857	0.0931126	0.202857	0.713547	-1.07143	0.0485979	-	-	-	-	-	-	0.0468395	0.0517813
model 2	delta score ~ PC1 + PC2 + PC3	-0.903366	0.00040663	-	-	-	-	9.34545	0.272286	8.54456	0.208899	6.79961	0.909998	0.118712	0.0366855
model 3	delta score ~ ppt_direction + PC1	-0.617127	0.107198	-0.145949	0.820449	-0.998902	0.0675286	4.94973	0.291884	-	-	-	-	0.065567	0.0533142
model 4	delta score ~ ppt_direction + PC2	-0.655312	0.0926432	0.245249	0.677722	-1.00539	0.108578	-	-	1.4457	0.830009	-	-	0.105499	0.0400453
model 5	delta score ~ ppt_direction + PC3	-0.627559	0.100835	-0.0048228	0.993401	-1.12556	0.0391154	-	-	-	-	-28.7716	0.273692	0.0630393	0.0543931
model 6	delta score ~ ppt_direction + PC1 + PC2 + PC3	-0.671913	0.0877752	0.120901	0.874529	-0.915398	0.181542	-0.888698	0.947643	5.43514	0.473125	-42.1094	0.593657	0.171368	0.0359614
no pairs >200km distance
model 1	delta score ~ ppt_direction	-0.444444	0.210798	-0.017094	0.975016	-0.903382	0.113305	-	-	-	-	-	-	0.227507	0.0119421
model 2	delta score ~ PC1 + PC2 + PC3	-0.669244	0.00726269	-	-	-	-	8.37063	0.378473	8.70738	0.242037	9.15135	0.892172	0.280929	0.0105184
model 3	delta score ~ ppt_direction + PC1	-0.413268	0.245412	-0.379893	0.553748	-0.836304	0.144251	5.28227	0.282941	-	-	-	-	0.249823	0.0139669
model 4	delta score ~ ppt_direction + PC2	-0.461974	0.20064	0.0489287	0.933062	-0.807361	0.206625	-	-	2.44525	0.735374	-	-	0.38268	0.00116224
model 5	delta score ~ ppt_direction + PC3	-0.430764	0.225568	-0.20287	0.72578	-0.970471	0.0917358	-	-	-	-	-27.2976	0.330255	0.272184	0.0114526
model 6	delta score ~ ppt_direction + PC1 + PC2 + PC3	-0.450988	0.220717	-0.282885	0.735811	-0.615985	0.414956	5.54382	0.754748	5.94487	0.468595	-6.69186	0.948946	0.462128	-0.00379523

## Sheet: T10_Fisher_test_climate_density
Supplemental Table 10. Stomatal density change correlation with climate (Fisher's Exact test). The odds of co-occurrence of a decrease in stomatal density (odds for SD decrease) and a specific change in climate in the same sample pairs (by pair), or across the full historical and modern samplesets (by SNP). Significant p-values (<0.05) are bold.
				95% CI
dataset	climate change	odds for SD decrease	p-value	low	high
by pair	precipitation increase	2.2906	0.0503042	0.968758	5.63053
	precipitation decrease	0.648439	0.363332	0.243312	1.74278
	max. temperature increase	0.937987	1	0.397351	2.18222
	min. temperature increase	0.663853	1	0.00829056	53.1836
	max. temperature increase, precipitation increase	3.02566	0.19907	0.579801	30.3131
	max. temperature increase, precipitation decrease	0.643353	0.358568	0.238164	1.75041
	min. temperature increase, precipitation increase	0.612397	1	0.00765342	49.0485
by SNP	precipitation increase	2.02308	0.000119162	1.39058	2.95878
	precipitation decrease	1.11949	0.664298	0.71545	1.7525
	max. temperature increase	1.23615	0.106288	0.951495	1.60687
	min. temperature increase	1.23677	1	0.162625	9.8904
	max. temperature increase, precipitation increase	2.18439	0.0547237	0.94155	5.21979
	max. temperature increase, precipitation decrease	1.11949	0.664298	0.71545	1.7525
	min. temperature increase, precipitation increase	1.23677	1	0.162625	9.8904

[truncated: 2 more sheets: T11_Latitude_cor_pop, T12_Scorechange_popcorrect]
